# Supplementary material for: Janus-Structured Micro/Nanomotors: Self-Propelled Mechanisms and Biomedical Applications
Source: Biomater Res. 2025 Apr 5;29:0155. doi: 10.34133/bmr.0155 (PMC11971528; doi:10.34133/bmr.0155)
Supplement: Supplementary 1 — Figs. S1 to S6 Table S1 [file bmr.0155.f1.zip]

Archive with 2 entries (2 files):
- Supplemental Materials-Fig.S1-S6.docx
- Supplemental Materials-Table S1.docx
